# Supplementary material for: Relation between Coronary Artery Calcium Score and Cardiovascular Events in Hodgkin Lymphoma Survivors: A Cross-Sectional Matched Cohort Study
Source: Cancers (Basel). 2023 Dec 13;15(24):5831. doi: 10.3390/cancers15245831 (PMC10742169; doi:10.3390/cancers15245831)
Supplement: Supplementary file 1 [file cancers-15-05831-s001.zip]

Archive with 1 entries (1 files):
- cancers-2708950-supplementary.pdf
